# Supplementary material for: Relationships among streptococci from the mitis group, misidentified as Streptococcus pneumoniae
Source: Eur J Clin Microbiol Infect Dis. 2020 May 14;39(10):1865–78. doi: 10.1007/s10096-020-03916-6 (PMC7497345; doi:10.1007/s10096-020-03916-6)
Supplement: Supplementary file 1 — (XLSX 18 kb) [file 10096_2020_3916_MOESM1_ESM.xlsx]

## Sheet: Arkusz1
Species (GenBank)	Strain	Accession no.	Genome size (Mb)	rST	Core genome analysis	Species (MLSA)	Species (rMLST)	Species (core genome analysis)
S. pneumoniae	SPN_11A	CP018838.1	2.08	77806	no	S. pneumoniae	S. pneumoniae	n.a
S. pneumoniae	SPN_19F	CP025076.1	2.12	13700	no	S. pneumoniae	S. pneumoniae	n.a
S. pneumoniae	SPN_4041STDY6583227	LS483450.1	2.16	12103	no	S. pneumoniae	S. pneumoniae	n.a
S. pneumoniae	SPN_4041STDY6836166	LS483451.1	2.20	22606	no	S. pneumoniae	S. pneumoniae	n.a
S. pneumoniae	SPN_4041STDY6836167	LS483448.1	2.13	635	no	S. pneumoniae	S. pneumoniae	n.a
S. pneumoniae	SPN_4041STDY6836169	LS483523.1	2.14	23690	no	S. pneumoniae	S. pneumoniae	n.a
S. pneumoniae	SPN_4041STDY6836170	LS483449.1	2.10	12123	no	S. pneumoniae	S. pneumoniae	n.a
S. pneumoniae	SPN_670-6B	CP002176.1	2.24	717	no	S. pneumoniae	S. pneumoniae	n.a
S. pneumoniae	SPN_A45	HE983624.1	2.13	11868	no	S. pneumoniae	S. pneumoniae	n.a
S. pneumoniae	SPN_A66	LN847353.1	1.98	12804	no	S. pneumoniae	S. pneumoniae	n.a
S. pneumoniae	SPN_AP200	CP002121.1	2.13	12428	no	S. pneumoniae	S. pneumoniae	n.a
S. pneumoniae	SPN_ATCC 700669	FM211187.1	2.22	577	yes	S. pneumoniae	S. pneumoniae	S. pneumoniae
S. pneumoniae	SPN_CP2215	CP028436.1	2.12	80317	yes	S. pneumoniae	S. pneumoniae	S. pneumoniae
S. pneumoniae	SPN_gamPNI0373	CP001845.1	2.06	11738	no	S. pneumoniae	S. pneumoniae	n.a
S. pneumoniae	SPN_HKU1_14	CP019299.1	2.04	104398	no	S. pneumoniae	S. pneumoniae	n.a
S. pneumoniae	SPN_INV200	FQ312029.1	2.09	627	no	S. pneumoniae	S. pneumoniae	n.a
S. pneumoniae	SPN_JJA	CP000919.1	2.12	583	no	S. pneumoniae	S. pneumoniae	n.a
S. pneumoniae	SPN_KK0381	AP018043.1	2.16	13655	no	S. pneumoniae	S. pneumoniae	n.a
S. pneumoniae	SPN_KK0981	AP017971.1	2.15	77803	no	S. pneumoniae	S. pneumoniae	n.a
S. pneumoniae	SPN_KK1157	AP018044.1	2.27	13224	no	S. pneumoniae	S. pneumoniae	n.a
S. pneumoniae	SPN_M16808	CP031245.1	2.10	11436	no	S. pneumoniae	S. pneumoniae	n.a
S. pneumoniae	SPN_M26365	CP031248.1	2.17	23310	no	S. pneumoniae	S. pneumoniae	n.a
S. pneumoniae	SPN_M26368	CP031246.1	2.11	88005	no	S. pneumoniae	S. pneumoniae	n.a
S. pneumoniae	SPN_MDRSPN001	AP018391.1	2.04	99386	no	S. pneumoniae	S. pneumoniae	n.a
S. pneumoniae	SPN_NCTC11902	LS483417.1	2.09	25978	no	S. pneumoniae	S. pneumoniae	n.a
S. pneumoniae	SPN_NCTC7465	LN831051.1	2.11	13989	no	S. pneumoniae	S. pneumoniae	n.a
S. pneumoniae	SPN_NT_110_58	CP007593.1	2.29	771	yes	S. pneumoniae	S. pneumoniae	S. pneumoniae
S. pneumoniae	SPN_OXC141	FQ312027.1	2.04	665	no	S. pneumoniae	S. pneumoniae	n.a
S. pneumoniae	SPN_P1031	CP000920.1	2.11	4616	no	S. pneumoniae	S. pneumoniae	n.a
S. pneumoniae	SPN_PCS8235	CM001835.1	2.08	13312	no	S. pneumoniae	S. pneumoniae	n.a
S. pneumoniae	SPN_R6	AE007317.1	2.04	576	no	S. pneumoniae	S. pneumoniae	n.a
S. pneumoniae	SPN_SNP034156	FQ312045.1	2.02	13632	no	S. pneumoniae	S. pneumoniae	n.a
S. pneumoniae	SPN_SP49	CP018136.1	2.21	77802	no	S. pneumoniae	S. pneumoniae	n.a
S. pneumoniae	SPN_SPN032672	FQ312039.1	2.13	8023	yes	S. pneumoniae	S. pneumoniae	S. pneumoniae
S. pneumoniae	SPN_ST556	CP003357.2	2.15	48808	yes	S. pneumoniae	S. pneumoniae	S. pneumoniae
S. pneumoniae	SPN_SWU02	CP018347.1	2.09	573	no	S. pneumoniae	S. pneumoniae	n.a
S. pneumoniae	SPN_TCH8431/19A	CP000921.1	2.11	572	no	S. pneumoniae	S. pneumoniae	n.a
S. pneumoniae	SPN_TIGR4	AE005672.3	2.16	569	yes	S. pneumoniae	S. pneumoniae	S. pneumoniae
S. pneumoniae	SPN_Xen35	CP001993.1	2.09	568	no	S. pneumoniae	S. pneumoniae	n.a
S. pneumoniae	SPN_XDR_SMC1710_32	CP025256.1	2.17	92443	no	S. pneumoniae	S. pneumoniae	n.a
S. pseudopneumoniae	Ps_1321	AYRP01000000	2.15	21729	yes	S. pseudopneumoniae	S. pseudopneumoniae	S. pseudopneumoniae
S. pseudopneumoniae	Ps_22725	AYRO01000000	2.23	21730	yes	S. pseudopneumoniae	S. pseudopneumoniae	S. pseudopneumoniae
S. pseudopneumoniae	Ps_5247	AYRQ01000000	2.12	31044	yes	S. pseudopneumoniae	S. pseudopneumoniae	S. pseudopneumoniae
S. pseudopneumoniae	Ps_5305	PDEO01000000	2.16	67772	yes	S. pseudopneumoniae	S. pseudopneumoniae	S. pseudopneumoniae
S. pseudopneumoniae	Ps_ATCC BAA-960	AICS01000000	2.08	31046	yes	S. pseudopneumoniae	S. pseudopneumoniae	S. pseudopneumoniae
S. pseudopneumoniae	Ps_CCUG 63747	MUXR01000000	2.18	77808	yes	S. pseudopneumoniae	S. pseudopneumoniae	S. pseudopneumoniae
S. pseudopneumoniae	Ps_CipR71	PDEN01000000	2.14	31047	yes	S. pseudopneumoniae	S. pseudopneumoniae	S. pseudopneumoniae
S. pseudopneumoniae	Ps_EL2652N1	PTTL01000000	2.18	99387	yes	S. pseudopneumoniae	S. pseudopneumoniae	S. pseudopneumoniae
S. pseudopneumoniae	Ps_IS7493	NC_015875	2.19	31045	yes	S. pseudopneumoniae	S. pseudopneumoniae	S. pseudopneumoniae
S. pseudopneumoniae	Ps_NTPn 138	LTCN01000000	2.15	106434	yes	S. pseudopneumoniae	S. pseudopneumoniae	S. pseudopneumoniae
S. pseudopneumoniae	Ps_SK674	AJKE01000000	2.08	31047	yes	S. pseudopneumoniae	S. pseudopneumoniae	S. pseudopneumoniae
S. pseudopneumoniae	Ps_Spain939	PTQV01000000	2.37	99390	yes	S. pseudopneumoniae	S. pseudopneumoniae	S. pseudopneumoniae
S. pseudopneumoniae	Ps_276-03	LJHJ01000000	2.20	32840	yes	S. mitis	S. pseudopneumoniae	S. pseudopneumoniae
S. pseudopneumoniae	Ps_Spain3473	PTTJ01000000	2.21	99389	yes	S. mitis	S. pseudopneumoniae	S. pseudopneumoniae
S. pseudopneumoniae	Ps_61-14	LJHK01000000	2.26	32841	yes	S. pseudopneumoniae	S. mitis	S. pseudopneumoniae
S. pseudopneumoniae	Ps_Spain9880	PTTK01000000	2.22	99391	yes	S. pseudopneumoniae	S. mitis	S. pseudopneumoniae
S. pseudopneumoniae	Ps_330_SPSE	JVLI01000000	2.16	32978	yes	S. mitis	S. mitis	S. mitis
S. pseudopneumoniae	Ps_445_SPSE	JVGV01000000	2.09	32982	yes	S. mitis	S. mitis	S. mitis
S. pseudopneumoniae	Ps_888_SPSE	JUPG01000000	2.08	32987	yes	S. mitis	S. mitis	S. mitis
S. pseudopneumoniae	Ps_1272_SPSE	JVWA01000000	2.07	32967	yes	S. mitis	S. mitis	S. mitis
S. pseudopneumoniae	Ps_163_SPSE	JVRR01000000	2.12	32969	yes	S. mitis	S. mitis	S. mitis
S. pseudopneumoniae	Ps_277_SPSE	JVNG01000000	2.16	32975	yes	S. mitis	S. mitis	S. mitis
S. pseudopneumoniae	Ps_315_SPSE	JVLX01000000	1.89	32977	yes	S. mitis	S. mitis	S. mitis
S. pseudopneumoniae	Ps_205_SPSE	JVQA01000000	1.93	32972	yes	S. mitis	S. mitis	S. mitis
S. pseudopneumoniae	Ps_75_SPSE	JUUO01000000	2.09	32985	yes	S. mitis	S. mitis	S. mitis
S. pseudopneumoniae	Ps_294_SPSE	JVMO01000000	2.03	32976	yes	S. mitis	S. mitis	S. mitis
novel	596553	OXCQ01000000	2.22	119442	yes	S. mitis	S. mitis	S. respiratoris sp.nov.
S. mitis	M_B6	NC_013853	2.15	566	yes	S. mitis	S. mitis	S. mitis
S. mitis	M_KCOM 1350	CP012646	1.91	82292	yes	S. mitis	S. mitis	S. mitis
S. mitis	M_SVGS_061	CP014326	2.17	48794	yes	S. mitis	S. mitis	S. mitis
S. mitis	M_0123W_40_11	MKYF01000000	1.99	106433	yes	S. mitis	S. mitis	S. mitis
S. mitis	M_1042_SPSE	JWFA01000000	1.89	32963	yes	S. mitis	S. mitis	S. mitis
S. mitis	M_1111_SMIT	JWCV01000000	2.03	32814	yes	S. mitis	S. mitis	S. mitis
S. mitis	M_1217_SPSE	JVYJ01000000	2.00	32965	yes	S. mitis	S. mitis	S. mitis
S. mitis	M_13_39	AQTU01000000	2.06	11093	yes	S. mitis	S. mitis	S. mitis
S. mitis	M_168_SPSE	JVRN01000000	1.87	32970	yes	S. mitis	S. mitis	S. mitis
S. mitis	M_21_39	AYRR01000000	1.99	11102	yes	S. mitis	S. mitis	S. mitis
S. mitis	M_27_7	AYRS01000000	1.92	11099	yes	S. mitis	S. mitis	S. mitis
S. mitis	M_321A	LBMT01000000	2.11	82293	yes	S. mitis	S. mitis	S. mitis
S. mitis	M_38_SPSE	JVJJ01000000	1.93	32980	yes	S. mitis	S. mitis	S. mitis
S. mitis	M_850_SMIT	JUQO01000000	2.08	32815	yes	S. mitis	S. mitis	S. mitis
S. mitis	M_B_5756_13	NCVM01000000	1.90	77484	yes	S. mitis	S. mitis	S. mitis
S. mitis	M_BCA12	RJNR01000000	2.08	104361	yes	S. mitis	S. mitis	S. mitis
S. mitis	M_BCC06	RJOH01000000	2.07	104366	yes	S. mitis	S. mitis	S. mitis
S. mitis	M_BCC08	RJPY01000000	2.07	104369	yes	S. mitis	S. mitis	S. mitis
S. mitis	M_BCC15	RJNH01000000	2.24	104360	yes	S. mitis	S. mitis	S. mitis
S. mitis	M_BCC17	RJPX01000000	2.25	104373	yes	S. mitis	S. mitis	S. mitis
S. mitis	M_BCC22	RJPW01000000	2.01	104368	yes	S. mitis	S. mitis	S. mitis
S. mitis	M_BCC30	RJPV01000000	1.97	104367	yes	S. mitis	S. mitis	S. mitis
S. mitis	M_BCC44	RJOC01000000	1.85	104365	yes	S. mitis	S. mitis	S. mitis
S. mitis	M_BCC45	RJOB01000000	2.00	104371	yes	S. mitis	S. mitis	S. mitis
S. mitis	M_BCC49	RJOA01000000	2.03	104372	yes	S. mitis	S. mitis	S. mitis
S. mitis	M_BCC55	RJNZ01000000	2.00	104364	yes	S. mitis	S. mitis	S. mitis
S. mitis	M_BCC65	RJNX01000000	2.06	104363	yes	S. mitis	S. mitis	S. mitis
S. mitis	M_CCUG 61082	MUXS01000000	1.99	77472	yes	S. mitis	S. mitis	S. mitis
S. mitis	M_CCUG 63687	MUYO01000000	2.01	77473	yes	S. mitis	S. mitis	S. mitis
S. mitis	M_CMW7705B	LRQR01000000	1.90	77470	yes	S. mitis	S. mitis	S. mitis
S. mitis	M_DD28	LQOA01000000	2.14	82291	yes	S. mitis	S. mitis	S. mitis
S. mitis	M_KLC01	RJNW01000000	2.05	104362	yes	S. mitis	S. mitis	S. mitis
S. mitis	M_KLC12	RJNT01000000	2.06	104370	yes	S. mitis	S. mitis	S. mitis
S. mitis	M_M3-4	LROV01000000	2.00	82366	yes	S. mitis	S. mitis	S. mitis
S. mitis	M_NCTC12261	UHFS01000000	1.88	77471	yes	S. mitis	S. mitis	S. mitis
S. mitis	M_OD_310347_11	NCVL01000000	2.01	77483	yes	S. mitis	S. mitis	S. mitis
S. mitis	M_OD_317805_11	NCVK01000000	2.06	77482	yes	S. mitis	S. mitis	S. mitis
S. mitis	M_OT25	JYGP01000000	1.92	32816	yes	S. mitis	S. mitis	S. mitis
S. mitis	M_RH_12363_08	NCVJ01000000	1.98	77481	yes	S. mitis	S. mitis	S. mitis
S. mitis	M_RH_17024_08	NCVI01000000	1.82	77480	yes	S. mitis	S. mitis	S. mitis
S. mitis	M_RH_17439_08	NCVH01000000	1.91	77479	yes	S. mitis	S. mitis	S. mitis
S. mitis	M_RH_43861_09	NCVG01000000	1.85	77478	yes	S. mitis	S. mitis	S. mitis
S. mitis	M_RH_50275_09	NCVF01000000	2.06	77477	yes	S. mitis	S. mitis	S. mitis
S. mitis	M_RH_50738_11	NCVE01000000	1.97	77476	yes	S. mitis	S. mitis	S. mitis
S. mitis	M_RH_777_07	NCVD01000000	2.11	77475	yes	S. mitis	S. mitis	S. mitis
S. mitis	M_RH_8961_10	NCVC01000000	1.89	77474	yes	S. mitis	S. mitis	S. mitis
S. mitis	M_SK1080	AFQV01000000	1.94	11105	yes	S. mitis	S. mitis	S. mitis
S. mitis	M_SK137	JYGQ01000000	1.98	32817	yes	S. mitis	S. mitis	S. mitis
S. mitis	M_SK145	JYGS01000000	1.97	32818	yes	S. mitis	S. mitis	S. mitis
S. mitis	M_SK321	AEDT01000000	1.88	11095	yes	S. mitis	S. mitis	S. mitis
S. mitis	M_SK564	AEDU01000000	2.03	11096	yes	S. mitis	S. mitis	S. mitis
S. mitis	M_SK569	AFUF01000000	1.97	11106	yes	S. mitis	S. mitis	S. mitis
S. mitis	M_SK575	AICU01000000	2.02	11097	yes	S. mitis	S. mitis	S. mitis
S. mitis	M_SK597	AEDV01000000	2.03	11107	yes	S. mitis	S. mitis	S. mitis
S. mitis	M_SK608	JPFZ01000000	2.13	23928	yes	S. mitis	S. mitis	S. mitis
S. mitis	M_SK616	AICR01000000	1.99	11108	yes	S. mitis	S. mitis	S. mitis
S. mitis	M_SK629	JPFU01000000	2.21	23959	yes	S. mitis	S. mitis	S. mitis
S. mitis	M_SK637	JPFX01000000	1.94	23932	yes	S. mitis	S. mitis	S. mitis
S. mitis	M_SK642	JPFW01000000	1.99	23960	yes	S. mitis	S. mitis	S. mitis
S. mitis	M_UMB0079	PKID01000000	1.96	87999	yes	S. mitis	S. mitis	S. mitis
S. mitis	M_UMB1341	PKIE01000000	2.08	88000	yes	S. mitis	S. mitis	S. mitis
S. oralis	Uo5	NC_015291	1.96	5207	no	n.a	n.a	n.a
S. cristatus	AS 1.3089	NC_021175	2.14	31080	no	n.a	n.a	n.a
S. peroris	ATCC 700780	AEVF01000000	1.63	31088	no	n.a	n.a	n.a
S. australis	NCTC13166	LS483444.1	2.16	6077	no	n.a	n.a	n.a
S. gordonii	Challis substr. CH1	NC_009785.1	2.20	565	no	n.a	n.a	n.a
S. infantis	ATCC 700779	AEVD01000000	1.89	31068	no	n.a	n.a	n.a
S. parasanguinis	ATCC 15912	NC_015678.1	2.15	11235	no	n.a	n.a	n.a
S. sanguinis	SK36	NC_009009.1	2.39	incomplete allelic profile	no	n.a	n.a	n.a
							n.a., not applicable
